# Supplementary material for: Comparative analysis of the human microbiome from four different regions of China and machine learning-based geographical inference
Source: mSphere. 2024 Dec 19;10(1):e00672-24. doi: 10.1128/msphere.00672-24 (PMC11774049; doi:10.1128/msphere.00672-24)
Supplement: Supplemental tables — Tables S1-S6. [file msphere.00672-24-s0002.xlsx]

## Sheet: Table S1
Supplementary Table 1. Evaluation of sequencing quality of 220 samples.
Sample ID	Raw CCS	Clean CCS	Effective CCS	AvgLen(bp)	Effective (%)
C10H	4911	4900	4856	1466	98.88
C10N	7345	7339	7325	1470	99.73
C10O	7137	7129	7054	1468	98.84
C11H	8108	8103	8069	1455	99.52
C11N	6930	6929	6884	1459	99.34
C11O	8120	8116	8095	1468	99.69
C12H	5505	5488	5439	1466	98.8
C12O	7045	7029	6812	1457	96.69
C13H	5480	5469	5385	1469	98.27
C13N	5561	5442	5308	1457	95.45
C13O	6913	6905	6870	1465	99.38
C14H	4579	4567	4566	1465	99.72
C14N	7216	7214	7212	1462	99.94
C14O	7933	7928	7919	1462	99.82
C15H	7740	7731	7686	1460	99.3
C15N	8533	8505	8406	1456	98.51
C15O	7619	7592	7383	1467	96.9
C16H	7325	7310	7281	1455	99.4
C16N	7897	7835	7829	1459	99.14
C16O	8241	8235	8216	1463	99.7
C17H	8225	8205	8018	1480	97.48
C17N	8400	8390	8331	1466	99.18
C17O	7826	7809	7781	1464	99.42
C18H	8105	8104	8065	1458	99.51
C18N	8725	8714	8676	1465	99.44
C18O	7032	7026	6980	1460	99.26
C19H	7653	7649	7635	1455	99.76
C19N	5114	5077	5074	1463	99.22
C19O	7767	7700	7252	1458	93.37
C1O	3993	3986	3935	1470	98.55
C21N	7902	7902	7898	1469	99.95
C21O	5823	5806	5792	1466	99.47
C2H	8793	8768	8726	1464	99.24
C2N	7321	7296	7206	1467	98.43
C2O	7997	7991	7982	1463	99.81
C3H	6864	6836	6816	1460	99.3
C3N	7951	7920	7785	1461	97.91
C3O	6891	6887	6867	1469	99.65
C4H	8445	8431	8425	1457	99.76
C4N	7036	7013	7001	1453	99.5
C4O	8152	8133	8023	1456	98.42
C5H	7990	7988	7937	1463	99.34
C5N	6169	6152	6147	1462	99.64
C5O	7405	7405	7395	1468	99.86
C6H	10093	10067	9972	1460	98.8
C6N	7320	7291	7285	1464	99.52
C6O	7766	7763	7740	1455	99.67
C7H	7436	7423	7387	1447	99.34
C7N	8071	8062	7931	1459	98.27
C7O	8571	8547	8531	1457	99.53
C8H	7487	7356	7335	1444	97.97
C8N	8336	8319	8260	1449	99.09
C8O	8469	8469	8286	1466	97.84
C9H	7980	7969	7943	1456	99.54
C9N	7901	7899	7898	1471	99.96
C9O	8113	8093	7983	1460	98.4
K10H	7242	7221	6923	1455	95.6
K10N	7448	7448	7417	1454	99.58
K10O	8324	8320	8209	1461	98.62
K11H	5788	5780	5590	1463	96.58
K11N	7760	7760	7726	1469	99.56
K11O	6974	6971	6748	1462	96.76
K12H	4536	4518	4463	1455	98.39
K12N	7927	7923	7906	1462	99.74
K12O	7771	7768	7729	1468	99.46
K13H	7640	7587	7568	1450	99.06
K13N	7845	7798	7569	1460	96.48
K13O	6753	6705	6431	1456	95.23
K14H	4681	4654	4509	1459	96.33
K14N	8198	8194	8085	1468	98.62
K14O	7736	7708	7296	1456	94.31
K15H	6782	6637	6427	1452	94.77
K15N	8622	8609	8545	1463	99.11
K15O	8007	7996	7806	1463	97.49
K16H	7432	7418	7097	1461	95.49
K16N	7051	7013	6953	1466	98.61
K16O	7504	7487	7365	1461	98.15
K17H	6175	6148	5973	1457	96.73
K17N	7743	7741	7674	1464	99.11
K17O	7012	6989	6951	1458	99.13
K18H	7205	7186	6954	1439	96.52
K18N	8313	8298	8286	1460	99.68
K18O	7670	7664	7236	1466	94.34
K1H	7622	7594	7119	1464	93.4
K1N	4917	4890	4810	1474	97.82
K1O	6814	6813	6684	1467	98.09
K2H	8051	7980	7795	1451	96.82
K2N	7495	7492	7473	1457	99.71
K2O	7219	7216	7177	1468	99.42
K3H	6888	6887	6843	1459	99.35
K3N	7898	7896	7860	1465	99.52
K3O	7794	7791	7743	1461	99.35
K4H	5789	5778	5722	1461	98.84
K4N	7838	7769	7679	1456	97.97
K4O	7967	7943	7900	1459	99.16
K5H	8486	8483	7608	1461	89.65
K5N	8615	8605	8567	1469	99.44
K5O	8488	8476	8367	1466	98.57
K6H	8337	8332	7935	1462	95.18
K6N	7366	7349	7336	1464	99.59
K6O	7801	7778	7498	1460	96.12
K7H	4896	4852	4738	1458	96.77
K7N	7424	7423	7416	1466	99.89
K7O	8512	8500	8223	1466	96.6
K8H	8472	8468	8413	1453	99.3
K8N	6888	6886	6865	1468	99.67
K8O	7263	7250	7116	1465	97.98
K9N	7202	7184	7164	1472	99.47
K9O	7430	7360	7332	1465	98.68
S10H	6711	6692	6601	1460	98.36
S10N	4584	4582	4557	1469	99.41
S10O	7477	7460	7423	1474	99.28
S11H	8227	8227	8218	1452	99.89
S11N	4538	4517	4516	1479	99.52
S11O	7175	7162	7132	1474	99.4
S12H	7485	7476	7450	1461	99.53
S12N	7066	7021	7016	1465	99.29
S12O	7509	7500	7443	1474	99.12
S13H	6880	6851	6807	1465	98.94
S13N	6410	6404	6387	1472	99.64
S13O	7446	7431	7408	1473	99.49
S14H	4393	4314	4299	1469	97.86
S14N	7238	7230	7216	1474	99.7
S14O	8204	8203	8166	1469	99.54
S15H	7556	7546	7520	1465	99.52
S15N	4425	4368	4333	1465	97.92
S15O	7516	7506	7492	1474	99.68
S16N	7557	7551	7492	1472	99.14
S16O	7502	7499	7391	1476	98.52
S17H	8067	8064	8030	1451	99.54
S17N	7633	7620	7481	1466	98.01
S17O	7498	7487	7382	1475	98.45
S18H	7114	7114	7099	1450	99.79
S18N	7449	7445	7323	1466	98.31
S18O	7473	7469	7427	1477	99.38
S19H	7485	7436	7364	1473	98.38
S19N	7607	7566	7425	1470	97.61
S19O	7501	7476	7411	1476	98.8
S1H	6860	6860	6847	1469	99.81
S1N	7489	7480	7432	1469	99.24
S1O	7475	7466	7376	1476	98.68
S20H	7848	7845	7715	1455	98.31
S20N	7847	7846	7714	1470	98.31
S20O	7286	7279	7169	1464	98.39
S2H	7099	7087	7015	1473	98.82
S2N	7467	7466	7464	1473	99.96
S2O	7500	7490	7415	1474	98.87
S3H	4960	4950	4869	1469	98.17
S3N	7105	7090	7071	1467	99.52
S3O	7531	7524	7447	1473	98.88
S4H	6410	6391	6339	1462	98.89
S4N	4629	4617	4614	1462	99.68
S4O	7468	7456	7280	1474	97.48
S5H	5458	5446	5411	1475	99.14
S5N	6429	6419	6415	1474	99.78
S5O	7491	7474	7458	1471	99.56
S6H	7533	7518	7481	1464	99.31
S6N	7188	7176	7170	1471	99.75
S6O	7123	7111	6915	1473	97.08
S7H	6946	6926	6900	1457	99.34
S7N	6013	6004	5988	1473	99.58
S7O	6102	6100	6089	1472	99.79
S8H	5060	5047	4852	1472	95.89
S8N	5176	5172	5165	1475	99.79
S8O	7429	7415	7393	1476	99.52
S9H	7946	7933	7916	1462	99.62
S9N	6187	6182	6151	1477	99.42
S9O	7517	7506	7500	1475	99.77
W10H	5361	5349	5339	1460	99.59
W10N	7078	7017	6893	1472	97.39
W10O	7940	7940	7923	1470	99.79
W11H	7670	7643	7592	1453	98.98
W11N	6917	6647	6611	1457	95.58
W11O	6867	6864	6787	1462	98.84
W12H	7533	7521	7481	1465	99.31
W12N	7801	7793	7729	1469	99.08
W12O	6881	6872	6696	1465	97.31
W13H	8246	8237	8192	1444	99.35
W13N	7781	7754	7662	1455	98.47
W13O	8460	8460	8277	1469	97.84
W14H	8046	8041	8001	1453	99.44
W14N	5981	5931	5625	1456	94.05
W14O	6959	6949	6834	1454	98.2
W15H	5792	5771	5690	1462	98.24
W15N	5769	5752	5636	1457	97.69
W15O	7575	7575	7495	1469	98.94
W16H	6532	6507	6395	1459	97.9
W16N	7239	7238	7178	1473	99.16
W16O	7282	7280	7130	1470	97.91
W17H	6692	6663	6564	1458	98.09
W17N	6987	6983	6919	1469	99.03
W17O	6763	6763	6722	1469	99.39
W18H	4043	4032	4028	1462	99.63
W18N	8427	8401	8267	1467	98.1
W18O	7265	7264	7096	1473	97.67
W1N	7378	7378	7378	1462	100
W1O	8397	8396	8040	1467	95.75
W2H	4361	4348	4324	1461	99.15
W2N	6909	6906	6878	1453	99.55
W2O	8562	8560	8313	1465	97.09
W3H	4854	4841	4829	1461	99.48
W3N	8531	8527	8442	1465	98.96
W3O	8307	8299	8192	1470	98.62
W4H	5119	5105	5072	1461	99.08
W4N	8537	8531	8505	1462	99.63
W4O	8072	8051	7643	1469	94.69
W5N	7363	7363	7360	1474	99.96
W5O	6865	6856	6626	1468	96.52
W6H	6371	6360	6349	1461	99.65
W6N	7167	7165	7151	1454	99.78
W6O	7025	7025	6844	1467	97.42
W7H	6315	6302	6294	1441	99.67
W7N	7357	7351	7341	1464	99.78
W7O	7692	7686	7620	1465	99.06
W8H	8574	8574	8564	1477	99.88
W8N	6539	6521	6509	1455	99.54
W8O	7293	7292	7232	1466	99.16
W9H	5034	4993	4984	1452	99.01
W9N	4274	4262	4250	1460	99.44
W9O	7058	7054	6812	1467	96.51
The sample IDs 'C,' 'K,' 'S,' and 'W' represent the regions of Chifeng, Kunming, Shanghai, and Urumqi, respectively, while 'H,' 'O,' and 'N' correspond to samples from the palm skin, oral mucosa, and nasal cavity.

## Sheet: Table S2
Supplementary Table S2. The top ten most abundant bacterial genera of palmar skin, oral mucosa, and nasal cavities in each region.
Samples		Chifeng		Urumqi		Shanghai		Knmming
Palmar skin	genus	Relative abundance		Relative abundance		Relative abundance		Relative abundance
	Cutibacterium	0.0512164		0.133317		0.309532		0.201285
	Staphylococcus	0.102892		0.11127		0.226563		0.104378
	Streptococcus	0.0959313		0.0265083		0.0962317		0.0986168
	Psychrobacter	0.134463		4.49484e-05		0.000436931		0.00083956
	Psychrobacillus	0.000123668		0.13562		0		0
	Acinetobacter	0.0355988		0.00604556		0.00919498		0.0429015
	Enhydrobacter	0.0401392		0.00482071		0.0132342		0.0349887
	uncultured_rumen_bacterium	0.000530007		0.0793563		0.00069909		0.000430275
	Neisseria	0.0291239		0.00397793		0.0156227		0.0292062
	Anaerococcus	0.0285321		0.00612421		0.0225165		0.00746159
	Others	0.48145		0.492915		0.305968		0.479893
Oral mucosa	genus	Relative abundance		Relative abundance		Relative abundance		Relative abundance
	Streptococcus	0.442928		0.700886		0.539869		0.34349
	Haemophilus	0.0558757		0.0571393		0.163853		0.104934
	Gemella	0.0519505		0.0896237		0.0626533		0.0880829
	Neisseria	0.0385242		0.0200341		0.0660237		0.0714754
	Veillonella	0.036624		0.00223368		0.0257322		0.0597153
	Leptotrichia	0.0617913		0.00428315		0.00805991		0.0323842
	Rothia	0.0567218		0.0301356		0.0112533		0.00721004
	Fusobacterium	0.0364437		0.00895777		0.0141652		0.0334665
	Capnocytophaga	0.0334408		0.00293219		0.00771403		0.0244958
	Porphyromonas	0.017192		0.00438293		0.0138112		0.0247778
	Others	0.168508		0.0793918		0.0868652		0.209968
Nasal navity	genus	Relative abundance		Relative abundance		Relative abundance		Relative abundance
	Staphylococcus	0.315786		0.40662		0.527406		0.448303
	Cutibacterium	0.0681811		0.0631865		0.0970015		0.0600963
	Anaerococcus	0.0653103		0.109172		0.0451385		0.05144
	Dolosigranulum	0.0920736		0.0669033		0.0619223		0.0352216
	Peptoniphilus	0.0546116		0.0642949		0.0583585		0.0644509
	Klebsiella	0.0335982		0.00425855		0.0395866		0.0208296
	unclassified_Neisseriaceae	0.00229496		0.0110756		0.0198529		0.0631604
	Moraxella	0.0455987		0.00111672		0		0.048557
	Streptococcus	0.0235421		0.00519193		0.00352716		0.0598171
	Corynebacterium	0.0186601		0.0114172		0.0412357		0.0107619
	Others	0.280343		0.256763		0.105971		0.137362

## Sheet: Table S3
Supplementary Table S3. The top ten most abundant bacterial species of palmar skin, oral mucosa, and nasal cavities in each region.
Samples		Chifeng		Urumqi		Shanghai		Kunming
Palmar skin	species	Relative abundance		Relative abundance		Relative abundance		Relative abundance
	Cutibacterium_acnes	0.0488402		0.129665		0.295201		0.196436
	Staphylococcus_epidermidis	0.0428069		0.055264		0.07021		0.041915
	Streptococcus_mitis	0.0481423		0.0057871		0.0577332		0.0648875
	Staphylococcus_caprae	0.0223928		0.00934926		0.0849977		0.0416527
	Psychrobacillus_psychrodurans	0.000176669		0.135632		7.76767e-05		4.1978e-05
	Staphylococcus_hominis	0.0241683		0.0406446		0.0542863		0.0110507
	Psychrobacter_sanguinis	0.122714		0		4.85479e-05		1.04945e-05
	uncultured_rumen_bacterium	0.000724343		0.079435		0.000990378		0.000692637
	Moraxella_osloensis	0.0294331		0.00440494		0.011836		0.0258689
	unclassified_Muribaculaceae	0.00323304		0.0469823		0.00760261		0.00142725
	Others	0.657368		0.492836		0.417017		0.616017
Oral mucosa	species	Relative abundance		Relative abundance		Relative abundance		Relative abundance
	Streptococcus_mitis	0.346094		0.613511		0.486651		0.305535
	Haemophilus_parainfluenzae	0.0468879		0.0454183		0.114222		0.0780605
	Staphylococcus_pasteuri	0.0360415		0.0439982		0.0339047		0.067093
	Gemella_haemolysans	0.00687264		0.0419488		0.0258368		0.0196104
	Haemophilus_haemolyticus	0.00834287		0.00584903		0.04663		0.0234364
	Neisseria_meningitidis	0.0158605		0.00539615		0.0203428		0.0395714
	Veillonella_parvula	0.0283852		0.00136631		0.0153396		0.0303492
	Rothia_mucilaginosa	0.0413745		0.0224059		0.00199487		0.0017301
	Streptococcus_sanguinis	0.0161933		0.0253688		0.00995021		0.00522842
	Fusobacterium_nucleatum	0.0228302		0.00747632		0.00885625		0.0175221
	Others	0.431118		0.187261		0.236271		0.411864
Nasal navity	species	Relative abundance		Relative abundance		Relative abundance		Relative abundance
	Staphylococcus_epidermidis	0.296258		0.358593		0.39561		0.362698
	Dolosigranulum_pigrum	0.0920736		0.0669033		0.0619223		0.0352216
	Peptoniphilus_rhinitidis	0.0511817		0.0640115		0.0581752		0.0638773
	Anaerococcus_octavius	0.0258037		0.0710536		0.0282264		0.0290331
	Staphylococcus_aureus	6.67624e-05		0.0458523		0.0584684		0.0474401
	Propionibacteriaceae_bacterium	0.027214		0.0271097		0.0575981		0.0197579
	Cutibacterium_acnes	0.0310362		0.0308765		0.0320651		0.0355687
	unclassified_Neisseriaceae	0.00229496		0.0110756		0.0198345		0.0631604
	Staphylococcus_caprae	0.0157392		0.00114172		0.0442315		0.0324669
	Streptococcus_mitis	0.00831191		0.00160841		0.00255605		0.0527607
	Others	0.45002		0.321774		0.241313		0.258015

## Sheet: Table S4
Supplementary Table 4. The predicted geographical location results at the genus and species levels, respectively, according to full-length 16S rRNA sequencing.
Body	Genus level			Species level
site	Accuracy	Kappa	AUC	Accuracy	Kappa	AUC
Palmar skin	0.8576	0.8653	0.952	0.8962	0.8236	0.9442
Oral mucosa	0.7793	0.7132	0.9432	0.7937	0.7872	0.9097
Nasal cavity	0.8192	0.834	0.9594	0.8236	0.7396	0.9158

## Sheet: Table S5
Supplementary Table 5. The predicted geographical location results based on the OTUs of the V3-V4 and V4-V5 regions, respectively.
Body	V3-V4 OTUs			V4-V5 OTUs
site	Accuracy	Kappa	AUC	Accuracy	Kappa	AUC
Palmar skin	0.8947	0.8587	0.9958	0.8421	0.7881	0.9787
Oral mucosa	0.7727	0.697	0.9312	0.8182	0.7562	0.9777
Nasal cavity	0.8571	0.8097	0.9353	0.7727	0.6944	0.9749

## Sheet: Table S6
Supplementary Table 6. The data collection sheet for 220 samples.
Sample ID	age	gender	Sample ID	age	gender
C10H	40	F	S10N	33	F
C10N	40	F	S10O	33	F
C10O	40	F	S11H	34	M
C11H	35	F	S11N	34	M
C11N	35	F	S11O	34	M
C11O	35	F	S12H	36	M
C12H	40	M	S12N	36	M
C12O	40	M	S12O	36	M
C13H	41	F	S13H	35	M
C13N	41	F	S13N	35	M
C13O	41	F	S13O	35	M
C14H	43	F	S14H	42	F
C14N	43	F	S14N	42	F
C14O	43	F	S14O	42	F
C15H	41	F	S15H	42	F
C15N	41	F	S15N	42	F
C15O	41	F	S15O	42	F
C16H	41	M	S16N	48	F
C16N	41	M	S16O	48	F
C16O	41	M	S17H	49	M
C17H	42	M	S17N	49	M
C17N	42	M	S17O	49	M
C17O	42	M	S18H	45	M
C18H	46	M	S18N	45	M
C18N	46	M	S18O	45	M
C18O	46	M	S19H	49	M
C19H	36	M	S19N	49	M
C19N	37	M	S19O	49	M
C19O	38	M	S1H	24	F
C1O	21	F	S1N	24	F
C21N	20	F	S1O	24	F
C21O	20	F	S20H	50	F
C2H	20	F	S20N	50	F
C2N	20	F	S20O	50	F
C2O	20	F	S2H	25	F
C3H	28	F	S2N	25	F
C3N	28	F	S2O	25	F
C3O	28	F	S3H	24	F
C4H	25	M	S3N	24	F
C4N	25	M	S3O	24	F
C4O	25	M	S4H	26	M
C5H	25	M	S4N	26	M
C5N	25	M	S4O	26	M
C5O	25	M	S5H	28	M
C6H	30	M	S5N	28	M
C6N	30	M	S5O	28	M
C6O	30	M	S6H	25	M
C7H	30	M	S6N	25	M
C7N	30	M	S6O	25	M
C7O	30	M	S7H	33	F
C8H	37	M	S7N	33	F
C8N	37	M	S7O	33	F
C8O	37	M	S8H	37	F
C9H	37	F	S8N	37	F
C9N	37	F	S8O	37	F
C9O	37	F	S9H	32	F
K10H	39	F	S9N	32	F
K10N	39	F	S9O	32	F
K10O	39	F	W10H	34	F
K11H	33	F	W10N	34	F
K11N	33	F	W10O	34	F
K11O	33	F	W11H	38	F
K12H	33	F	W11N	38	F
K12N	34	F	W11O	38	F
K12O	35	F	W12H	32	M
K13H	47	M	W12N	32	M
K13N	47	M	W12O	32	M
K13O	47	M	W13H	42	F
K14H	44	M	W13N	42	F
K14N	44	M	W13O	42	F
K14O	44	M	W14H	46	F
K15H	46	M	W14N	46	F
K15N	46	M	W14O	46	F
K15O	46	M	W15H	48	F
K16H	43	F	W15N	48	F
K16N	43	F	W15O	48	F
K16O	43	F	W16H	44	M
K17H	44	F	W16N	44	M
K17N	44	F	W16O	44	M
K17O	44	F	W17H	41	M
K18H	41	F	W17N	41	M
K18N	41	F	W17O	41	M
K18O	41	F	W18H	45	M
K1H	28	M	W18N	45	M
K1N	28	M	W18O	45	M
K1O	28	M	W1N	23	F
K2H	27	M	W1O	23	F
K2N	27	M	W2H	26	F
K2O	27	M	W2N	26	F
K3H	26	M	W2O	26	F
K3N	26	M	W3H	28	F
K3O	26	M	W3N	28	F
K4H	27	F	W3O	28	F
K4N	27	F	W4H	22	M
K4O	27	F	W4N	22	M
K5H	24	F	W4O	22	M
K5N	24	F	W5N	28	M
K5O	24	F	W5O	28	M
K6H	23	F	W6H	29	M
K6N	23	F	W6N	29	M
K6O	23	F	W6O	29	M
K7H	40	M	W7H	36	M
K7N	40	M	W7N	36	M
K7O	40	M	W7O	36	M
K8H	34	M	W8H	35	M
K8N	34	M	W8N	35	M
K8O	34	M	W8O	35	M
K9N	34	M	W9H	37	F
K9O	34	M	W9N	37	F
S10H	33	F	W9O	37	F
The sample IDs 'C,' 'K,' 'S,' and 'W' represent the regions of Chifeng, Kunming, Shanghai, and Urumqi, respectively, while 'H,' 'O,' and 'N' correspond to samples from the palm skin, oral mucosa, and nasal cavity.
